# Supplementary material for: Integrated Analyses of Single-Cell Transcriptome and Mendelian Randomization Reveal the Protective Role of Resistin in Sepsis Survival in Intensive Care Unit
Source: Int J Mol Sci. 2023 Oct 7;24(19):14982. doi: 10.3390/ijms241914982 (PMC10573869; doi:10.3390/ijms241914982)
Supplement: Supplementary file 1 [file ijms-24-14982-s001.zip]

Archive with 3 entries (3 files):
- Supplementary Figures S1 and S2.pdf
- Table S1. All statistical values about QTLs of RETN.pdf
- Table S2. Results of sensitivity analyses.pdf
